# Supplementary material for: A new mesophotic goby, Palatogobius incendius (Teleostei: Gobiidae), and the first record of invasive lionfish preying on undescribed biodiversity
Source: PLoS One. 2017 May 25;12(5):e0177179. doi: 10.1371/journal.pone.0177179 (PMC5444649; doi:10.1371/journal.pone.0177179)
Supplement: S1 Table — Contains GenBank numbers and GenSeq information for new sequences generated in this study. (XLSX) [file pone.0177179.s002.xlsx]

## Sheet: Sheet1
Voucher	Genus	Species	TissueNumber	Type	GenBank COI	GenSeq Designation
USNM 406016	Antilligobius	nikkiae	CUR11016	-	MF049112	genseq-3
UNSM 406127	Antilligobius	nikkiae	CUR11127	-	MF049113	genseq-3
USNM 406128	Antilligobius	nikkiae	CUR11128	-	MF049114	genseq-3
USNM 406129	Antilligobius	nikkiae	CUR11129	-	MF049115	genseq-3
USNM 426791	Palatogobius	grandoculus	CUR13284	-	MF049116	genseq-4
USNM 431352	Antilligobius	nikkiae	CUR14027	-	MF049117	genseq-3
USNM 431354	Palatogobius	incendius	CUR14029	paratype	MF049118	genseq-2
USNM 431355	Palatogobius	incendius	CUR14030	paratype	MF049119	genseq-2
USNM 431356	Palatogobius	incendius	CUR14031	paratype	MF049120	genseq-2
USNM 431711	Palatogobius	grandoculus	CUR14103	-	MF049121	genseq-5
photo voucher only	Palatogobius	incendius	CUR15013	-	MF049122	-
USNM 435335	Palatogobius	incendius	CUR15014	paratype	MF049123	genseq-2
no voucher	Palatogobius	incendius	CUR15015	-	MF049124	-
photo voucher only	Palatogobius	incendius	CUR15016	-	MF049125	genseq-5
no voucher	Palatogobius	incendius	CUR15017	-	MF049126	-
no voucher	Palatogobius	incendius	CUR15018	-	MF049127	-
USNM 434580	Palatogobius	grandoculus	CUR15086	-	MF049128	genseq-4
USNM 434800	Palatogobius	incendius	CUR15120	paratype	MF049129	genseq-2
USNM 434801	Palatogobius	incendius	CUR15121	paratype	MF049130	genseq-2
USNM 436469	Palatogobius	paradoxus	CUR15134	-	MF049131	genseq-4
USNM 436470	Palatogobius	incendius	CUR15135	paratype	MF049132	genseq-2
USNM 436481	Palatogobius	incendius	CUR15146	paratype	MF049133	genseq-2
USNM 436482	Palatogobius	paradoxus	CUR15147	-	MF049134	genseq-4
USNM 436483	Palatogobius	incendius	CUR15148	paratype	MF049135	genseq-2
USNM 438695	Palatogobius	incendius	DOM16044	paratype	MF049136	genseq-2
USNM 438696	Palatogobius	incendius	DOM16045	paratype	MF049137	genseq-2
USNM 438753	Bollmannia	eigenmanni	DOM16102	-	MF049138	genseq-4
USNM 438754	Palatogobius	grandoculus	DOM16103	-	MF049139	genseq-4
